# Supplementary material for: Unraveling the Phase Transition Behavior of MgMn2O4 Electrodes for Their Use in Rechargeable Magnesium Batteries
Source: Materials (Basel). 2023 Aug 1;16(15):5402. doi: 10.3390/ma16155402 (PMC10419908; doi:10.3390/ma16155402)
Supplement: Supplementary file 1 [file materials-16-05402-s001.zip]

Archive with 1 entries (1 files):
- materials-2455173-supplementary.pdf
